# Supplementary material for: The Response of the Honey Bee Gut Microbiota to Nosema ceranae Is Modulated by the Probiotic Pediococcus acidilactici and the Neonicotinoid Thiamethoxam
Source: Microorganisms. 2024 Jan 18;12(1):192. doi: 10.3390/microorganisms12010192 (PMC10819737; doi:10.3390/microorganisms12010192)
Supplement: Supplementary file 1 [file microorganisms-12-00192-s001.zip]

Archive with 2 entries (2 files):
- Figure S1.pdf
- TablesS1-S2.xlsx
